# Supplementary material for: Digital Health Education for Chronic Lung Disease: Scoping Review
Source: J Med Internet Res. 2025 Mar 18;27:e53142. doi: 10.2196/53142 (PMC11962326; doi:10.2196/53142)
Supplement: Multimedia Appendix 3 [file jmir_v27i1e53142_app3.xlsx]

## Sheet: Sheet1
Data extraction form and characteristics of included articles
Title	Author	Publication year	Country	Study design	Sample size	Age	Population levels	DHE mediums	Frequency	Duration	Theories/Mechanisms	Education content	Outcomes	Main findings	Conclusion
Can the COPD web be used to promote self_x0002_management in patients with COPD	Nyberg et al.	2019	Sweden	quasi-experiment	83 COPD patients	70 ± 8	primary care centers	an interactive web-page	NA	3 and 6 months	NA	introductionn of COPD, self-management and treatment information including physical activity, action plans, diet, inhalation techniques, vaccination and emotional support	Change in impact of COPD in daily life, feasibility of the COPD Web, outcomes on health, conceptual knowledge and physical activity (PA)	At 3 months, 77% of the intervention group was considered users, and the majority of time spent on the site was related to PA and exercises and was spent during the first month (>80%). In addition, the intervention group reported increased PA (odds ratio [OR] ¼ 4.4, P < .001), increased conceptual knowledge in five domains (OR ¼ 2.6–4.2, all P < .05), and altered disease management strategies (e.…	access to the COPD Web in addition to their ordinary primary care might be an effective shorter term (3 month) strategy to promote self-management
The Effect of a web-based physical activity intervention on COPD knowledge: A secondary cohort study	Mongiardo et al.	2021	USA	cohort study	72 COPD patients	69 ± 7	outpatient pulmonary clinics	a web-based platform	daily or weekly	3, 6, 9, 12 months	NA	educational tips(walking and health as well as information on how to solve problems, anticipate problems and build confidence to participate in a regular walking program), motivational messages, and an online community forum	knowledge scores	a significant increase of FEV% from baseline to 9 months (p = 0.012), but did not persist at 12 months; participants scored the highest at baseline on smoking knowledge (65.3 +/- 17.4) and the lowest on inhaled steroids (9.7 +/- 15.4). Across the 12 months, there were significant increases in knowledge about inhaled bronchodilators (p = 0.011) and inhaled steroids (p = 0.035). At 12 months, there…	An internet-mediated intervention may provide another option for COPD education delivery and support for disease self-management
Outcome measures of efficacy associated with a web-enabled asthma self-management programme: Findings from a quasi-experiment	Atherton et al.	2000	USA	Quasi-Experiment	437 asthma patients	36.5	MyAsthma users	a website (www.MyAsthma. com)	NA	6 months	NA	self-management skills needed to effectively control and prevent the most serious symptoms of their disease	quality-of-life scores	high volume users of the web-enabled intervention reported improved quality-of-life scores that were both statistically and clinically significant. Participants with a documented number of site visits greater than the group median (17 or more visits over the 6-month period of observation) were 1.6 times more likely to report an improvement in their global MiniAQLQ score compared with participants…	the web-enabled MyAsthma™ self-management pro_x0002_gramme was associated with a positive change in patient reported scores of qual_x0002_ity of life.
Effects of an animated diagram and video-based online breathing program for dyspnea in patients with stable COPD	Liu et al.	2013	China	RCT	60 COPD patients	IG: 69.4 ± 3.3 CG: 68.8 ± 1.4	volunteer recruit	online animated diagram and video-guided instruction	NA	4 months	NA	4 stages of diagrammatic breathing exercises	Forced expiratory volume, forced expiratory volume in one second (FEV1 )/forced vital capacity (%), peak expiratory volume, six-minute walking distance test, quality of life	All outcome measures showed significant improvement in the experimental group but not in the control group.	The online training program resulted in improved pulmonary function, exercise capacity, and health status
AsthmaWise—A field of dreams? The results of an online education program targeting older adults with asthma	Burns et al.	2013	Australia	a Quasi-Experiment	51 asthma patients	62.5±6.73	online and offline recruit	an online education site (AsthmaWise)		2 months	behavioural theories	(1) Asthma: what is it, what causes it and who gets it?, (2) Asthma treatments: medications and complementary therapies, (3) Asthma triggers: what makes your asthma worse?, (4) Asthma control check: are you in control?, (5) Asthma and life: exercise, gardens, food, smoking and products and (6) Managing an asthma attack: what to do	feasibility and acceptability of AsthmaWise; Changes in asthma knowledge, asthma control, asthma self-management efficacy and asthma quality of life	AsthmaWise was a feasible and acceptable method of delivering asthma education to the target population. Self-reported measures showed an increase in participants’ asthma knowledge, asthma control and quality of life. Results from the Perceived Health Web Site Usability Questionnaire (PHWSUQ) showed improvements between usability testing and implementation	an online asthma self-management education program can result in improved outcome measures in a target group not normally considered technologically literate
Developing a Virtual Teach-To-Goal(™) Inhaler Technique Learning Module: A Mixed Methods Approach	Wu et al.	2017	USA	mix-method study	48 CLD patients	48	general medicine service	virtual learning platform	NA	NA	teach-to-goal (TTG)	providing in-person inhaler teaching	Internet access, device ownership and preference, and willingness to use V-TTG;	48 participants completed the survey, with most reporting having Internet access; 77% used the Internet at home and 82% used the Internet at least once every few weeks. More than 80% reported that they were somewhat or very likely to use V-TTG to gain skills to improve their health. Most participants reported smartphone access (73%); half owned laptop computers (52%). Participants with asthma ver…	V-TTG is a promising educational tool for improving patients’ inhaler technique, iteratively developed and refined with patient input. Patients in our urban, academic hospital overwhelmingly reported access to platforms and willingness to use V-TTG for health education
Enhancing Asthma Patients' Self-Management through Smartphone-Based Application: Design, Usability Evaluation, and Educational Intervention	Farzandipour et al.	2019	Iran	mix-method study	30 patients with asthma, 8 information technology (IT) specialists, and 2 asthma and allergy specialists	NA	clinic	a smartphone-based application	NA	1 months	NA	asthma self-management information	Self-management knowledge of patients	patients evaluated the application at a "good" level; The mean score of the patients’ knowledge before intervention was 2.43±0.95 which after intervention was significantly increased to 4.3±0.56 (p < 0.001)	it is possible to use mobile-based self-management programs to help these patients to manage illness and gain knowledge and self-management skills.
Evaluating the Feasibility and Pretesting the Impact of an Educational and Telemonitoring Program for COPD Patients in Lebanon	Nohra et al.	2022	Lebanon	quasi-experiment	15	77 ± 9.7	recruited from an empirical convenience sample	PowerPoint presentations and videos	weekly	6 weeks	NA	COPD physiopathology, signs, and symptoms, an overview of medications, detecting exacerbations, breathing strategies and exercise, adopting and maintaining a healthy lifestyle (smoking, diet, sleep), stress and anxiety management	adequacy, acceptability, adoption, fidelity, cost and the impact of the intervention; The skills and expertise of the participants	All 15 participants found the program adequate and acceptable for addressing COPD-related issues. Regarding adoption, all participants declared having no difficulty explaining to others the content of the education sessions and that they would suggest this program to other COPD patients. In terms of effectiveness, six patients had improving in quality of life scores, and five patients had lower a…	The approach proposed gave insights into the different obstacles and facilitating factors for implementing such a project to allow a large-scale work on the adaptation of the COPD patient to his disease in Lebanon
Randomised feasibility study of a novel experience-based internet intervention to support self-management in chronic asthma	Newhouse et al.	2016	UK	RCT	148 asthma patients (IG: 73)	55.7 (13.9)	primary care practices	a multimedia website	NA	2 weeks	NA	key topics from interviews of 40 people with asthma about their experiences of their condition (eg: early signs and symptoms, what asthma feels like, dealing with health professionals, emotions and coping and advice to others)	website usage and completion of outcome measures;how well they look after themselves and manage their health condition; Self-efficacy; health status; attitudes towards the website	The median number of logins in the 2-week period for both sites was 2, and the median number of page views was 14 for the intervention site and 15 for the comparator site. The median duration of the use of the intervention site was 15 min, and for the comparator site was 19 min; The mean (SD) change of DIH from baseline was an increase of 0.06 (0.61) in the intervention group and an increase of 0…	Recruitment and retention confirmed feasibility. The trends towards improved outcomes suggest that further research on digital interventions based on exposure to others’ personal experiences may be of value in the self-management of chronic asthma
Interaction between functional health literacy and telehomecare: short-term effects from a randomized trial	Korsbakke et al.	2016	Norway	RCT	116 COPD patients (IG: 60)	IG: 70.1 (SD: 8.37); CG: 69.6 (SD: 9.16)	telephone recruitment from a project	a tablet	NA	3-4 weeks	NA	general information on the management of COPD and software that automatically provided instructions on how to manage COPD during exacerbations	clinical parameters, health literacy levels, associations between functional health literacy and both groups	No statistically significant difference was observed between the intervention and control groups	the introduction of the Telekit and its associated educational components has no effect on functional health literacy
Promoting physical activity in COPD: insights from a randomized trial of a web-based intervention and pedometer use	Wan et al.	2017	USA	RCT	109 COPD patients (IG: 57)	86.6±8.3	general pulmonary clinics	a website	weekly	3 months	NA	individualized goal-setting, iterative step-count feedback for self-monitoring, educational and motivational content to enhance disease self-management and self-efficacy, and an online community forum for social support	change in daily step count; 6MWT distance, HRQL, dyspnea, depression, COPD knowledge, exercise self-efficacy, social support, motivation, and confidence to exercise	At 13 weeks, subjects in the pedometer plus website group had significant increases daily step count from baseline relative to the pedometer alone group (804±356.5 steps per day, p=0.02). The pedometer plus website group had significant improvements in daily step count from baseline beginning in week 3 which were sustained until week 13. In subgroup analyses, the pedometer plus website attenuated…	A website added to pedometer use improves daily step counts, sustains walking over 3 months, and attenuates declines in physical activity due to season
The efficient use of smartphone apps to improve the level of asthma knowledge	Ghozali et al.	2022	Indonesia	RCT	140 asthma patients	only frequency	quota sampling	AsmaDroid app	NA	4 weeks	NA	Content on asthma self-management: (a) recognizing asthma, (b) classification of asthma, (c) recognizing and recommended ways to avoid the potential allergens, (c) planning long-term asthma management, (d) managing asthma attacks appropriately, (e) how to perform asthma self-monitoring, and (f) maintaining health and wellbeing	efficacy of educational content on the levels of asthma knowledge	the pretest scores of AGKQA from the control group (minimum, maximum, and mean) were 9, 25, and 19.04±2.56, respectively, and post-test scores were 10, 27, and 18.79±3.59 (p=0.47). Meanwhile, in the treatment group, these were 13, 25, and 19.11±2.87, while post-test scores were 16, 31, 23.6±3.95 (p=0.01). Additionally, there was a difference between the post-test scores of the control and treatme…	The educational content of the app significantly improved the levels of asthma knowledge
Implementation of an internet-based asthma patient education program in primary care: results of a single-arm trial	Kellerer et al.	2022	Germany	quasi-experiment (single-arm pilot study)	72 asthma patients	48 ± 15	general practices	a web page (www.asthmaselbstmanagement.de)	NA	6 months	NA	basic knowledge on the respiratory system and asthma; drug therapy for asthma, delineating the difference between bronchodilators and anti-inflammatory agents such as corticosteroids; self-monitoring including diaries and peak flow meters; knowledge and skills for asthma attacks and pulmonary infections; personal asthma action plan	Asthma Knowledge	The eAEP was well accepted and positively evaluated by participants. The mean AKT score significantly (p < .001) increased from 22.8 ± 11.0 at baseline to 44.6 ± 8.3 two weeks after completion of the eAEP. After 3 months, the mean score was still 41.8 ± 7.6, and after 6 months it was 40.2 ± 9.3 (p < .001 each compared to baseline).	The internet-based asthma education program was well accepted by primary care patients and resulted in a major increase of asthma knowledge
Evaluating the ASTHMAXceI Mobile Application Regarding Asthma Knowledge and Clinical Outcomes	Hisa et al.	2020	USA	prospective sudy	40 asthma patients	50.7(12.3)	the Montefiore Asthma Center	the ASTHMAXcel Mobile Application	one time use	6 months	NA	How Asthma Affects Your Airways, Medications and How These Work, Rescue Versus Controller Medications, Spacer Use and Inhaler Technique, Peak Flow Monitoring, Asthma Action Plan, Environmental Control Strategies, Tobacco Smoke and Asthma, Exercise-Induced Asthma, Cleaning Your Inhaler, Spacer, and Nebulizer Parts	asthma knowledge, asthma control, asthma quality of life, and health care utilization	a statistically significant increase in the mean AKQ score at 4 months and 6 months relative to baseline (11.7 vs 12.6, P ¼ .02; 11.7 vs 13.1, P ¼ .005, respectively). Mean ACT scores showed statistically significant increases relative to baseline at 2 months (15.1 vs 16.9, P ¼ .038), 4 months (15.1 vs 17.2, P ¼ .02), and 6 months (15.1 vs 17.9, P ¼ .003). Mean mini-AQLQ scores significantly incr…	ASTHMAXcel contributes to improved asthma knowledge and outcomes and to decreased health care utilization. ASTHMAXcel is an inexpensive, scalable aid for out-patient asthma management
Application of audio education in respiratory medicine wards	Zhao et al.	2020	China	RCT	713 CLD patients	IG: 70.24 ± 15.11 CG: 69.84 ± 16.32	hospital	MP3 player	NA	6 months	NA	admission education, examination education, medication guidance, disease education, and discharge education	satisfaction, education times, Effective Rate for Knowledge Feedback	the satisfaction rate regarding education method was significantly higher in the experimental group than in the control group (81.51% vs. 66.01%, p < .05); Admission education lasted 9.5 ± 0.82 min in the experimental group and 9.7 ± 0.89 min in the control group; Effective feedback for disease education (set here to 30%) was higher in the experimental group (82.93%) than in the control group (52…	audio patient education can not only help improve the effectiveness of health education in clinical settings but also satisfy the demands of different patients
Developing and Pilot Testing ASTHMAXcel, a Mobile App for Adults with Asthma	Hsia et al.	2020	USA	prospective sudy	60 patients	47.0 (14.8)	outpatient multispecialty	ASTHMAXcel mobile application	NA	12 months	NA	(a) general asthma facts, (b) the role of medications (rescue vs controller) and their mechanism of action, (c) the importance of adherence with controller medications, (d) home monitoring with peak flow meters, (e) avoiding common triggers, including pest and mold control and prevention, (f) environmental control measures, (g) harmful effects of smoke exposure and the importance of smoking cessa…	pre- and post-intervention asthma knowledge; completion time and patient satisfaction	Mean AKQ post-intervention in the ASTHMAXcel group vs human-educator group was 12.3 vs 14.4, p = 0.0002. The mean AKQ improvement for both groups were 2.4 vs 3.9, p = 0.007. Patients were highly satisfied in the ASTHMAXcel group scoring on average 27.9 out of 30 maximum points on the satisfaction survey. There was no difference in satisfaction scores or completion times (minutes) of either interv…	ASTHMAXcel was associated with an increase in AKQ, but the human-educator group experienced a greater improvement. ASTHMAXcel demonstrated no differences in process outcomes vs human-delivered education.
A Pharmacy-Based eHealth Intervention Promoting Correct Use of Medication in Patients With Asthma and COPD:Nonrandomized Pre-Post Study	Schnoor et al.	2022	the Netherlands	quasi-Experiment	9452	60.8 (SD 15.0)	community pharmacies	an online platform SARA	NA	12 months	NA	(1) comprehensive information about inhalation medication, its usage, and side effects; (2) inhalation instruction videos; (3) informational videos about asthma and COPD; (4) a pollen forecast; and (5) a questionnaire that is emailed to individuals on the 15th day after starting SARA.	Exacerbation Rates, Medication Adherence, Antimycotic Treatment	An increase in mean exacerbation rates for both group（lower for SARA participants). an increase in mean medication adherence for both group（higher for SARA participants). Among new users of inhalation medication, results showed no significant difference. Among ICS users, no significant differences.	such an intervention has the potential to decrease exacerbation rates and improve medication adherence
A text message programme designed to modify patients’ illness and treatment beliefs improves self‐reported adherence to asthma preventer medication	Petrie et al.	2012	New Zealand	RCT	216 patients	NA	flyers and emails recruiting	targeted text messaging through mobile phone	two texts per day during weeks 1–6, one text per day from weeks 7 to 12, and three texts per week from weeks 13 to 18.	18 weeks	NA	Illness perceptions;Medication beliefs	Illness and medication beliefs	the intervention group had increased perceived necessity of preventer medication, belief in the long-term nature, and perceived control over asthma relative to control group (all p's < .05). The intervention group significantly improved adherence over the follow-up period compared to the control group with a relative average increase in adherence over the follow-up period of 10% (p < .001). The p…	A targeted text message programme increases adherence to asthma preventer inhaler and may be useful for other illnesses where adherence is a major issue.
Evaluating the effect and user satisfaction of an adapted and translated mobile health application ASTHMAXcel© among adults with asthma in Pune, India	Chan et al.	2022	India	mixed-method study	57 patients	43.2±14.9	clinic	mobile health application ASTHMAXcel	NA	after completing 8 chapters	NA	“How Asthma Affects Your Airways,” “Asthma Medications and How They Work,” “Rescue versus Controller Medication,” “Spacer Use and Inhaler Technique,” “Peak Flow Monitoring,” “Asthma Action Plan,” “Environmental Control Strategies,” and “Smoking Cessation and Exercise-Induced Bronchoconstriction.”	Asthma Knowledge，User Interface Satisfaction	Mean AKQ improved from 5.0+/−2.4 to 12.4+/−1.6 (p = 0.0001). QUISscored scoring an average of 50 out of 54 maximum points. Better baseline asthma control was correlated with greater overall experience with the application (–0.110, p = 0.0417). Finally, the qualitative feedback revealed four themes for future refinement.	The adapted app was linked to improvement in patient asthma knowledge and a high level of user satisfaction.
EFFECT OF A HOME EXERCISE VIDEO PROGRAMME IN PATIENTS WITH CHRONIC OBSTRUCTIVE PULMONARY DISEASE	Moore et al.	2009	UK	RCT	20 COPD patients	CG: 70.5 (57.5 to 78.5) IG: 70 (13)	recruited from a PR programme	video	4 times a week	6 weeks	NA	benefits of exercise in COPD, how to perform excersises, motivation and alleviate concerns about exercising	Exercise tolerance, Dyspnoea associated with daily function and disease-specific quality of life	The median change in the Incremental Shuttle Walk Test and breathlessness score significantly improved in the intervention group compared with the control (+45 m vs –15 m, p=0.013 and +0.5 vs –0.1 Chronic Respiratory Questionnaire units, p = 0.042). The other findings for the self-reported Chronic Respiratory Questionnaire showed significant improvements in the intervention group for emotion (p<0…	participation in a home exercise video programme may benefit people with chronic obstructive pulmonary disease
Asthma 1-2-3: A Low Literacy Multimedia Tool to Educate African American Adults About Asthma	Sobel et al.	2009	USA	quasi-experiment	130 participants	50.2 (15.3)	a faith-based organization, an adult basic education center, and a general internal medicine ambulatory care clinic	multimedia curriculum (Asthma 1-2-3)	once	instantly	‘teach-to-goal’ strategy	(1) What is Asthma, (2a) Manage Your Asthma: Triggers, (2b) Manage Your Asthma: Medication, and (3) Monitor Your Asthma	Participant literacy	The total knowledge score (range 0–12) improved more than 60%, from M = 4.2 (SD = 1.6) at pretest to M = 6.8 (SD = 2.0) at posttest (P<0.001). Individuals with low literacy had less total knowledge score gains compared to those with marginal and adequate literacy (1.8, 2.6, and 3.2 respectively; P = 0.002)	The multimedia tool significantly improved understanding of asthma
An Internet-Based Asthma Self-Management Program Increases Knowledge About Asthma	Kohler et al.	2020	Germany	RCT	82 asthma patients	50 (10)	pulmonary rehabilitation clinic	a website (www.asthmaselbstmanagement.de)	always available	3 weeks	NA	knowledge on the diagnosis, treatment, and self-management of asthma	asthma knowledge (AK)	In the intervention group (n = 41), the AKT score increased from 41.57 (standard deviation 5.63) at baseline to 45.82 (3.84) after completion of the eAEP (p < 0.001), and again to 47.20 (3.78) after completion of the pAEP (p = 0.046). In the control group (n = 41), the score increased from 41.73 (4.74) at baseline to 45.72 (3.65) after completion of the pAEP (p < 0.001). There was no relevant dif…	An internet-based AEP could help to reduce the knowledge deficits of a large proportion of patients with asthma
Frequency of publication year
publication year	frequency
2000-	1
2005-	2
2010-	2
2015-	6
2020-	11
