# Supplementary material for: Digital Health Education for Chronic Lung Disease: Scoping Review
Source: J Med Internet Res. 2025 Mar 18;27:e53142. doi: 10.2196/53142 (PMC11962326; doi:10.2196/53142)
Supplement: Multimedia Appendix 4 [file jmir_v27i1e53142_app4.xlsx]

## Sheet: Sheet1
Title	study design	Did the study address a clearly focused research question?	Was the assignment of participants to interventions randomised?	Were all participants who entered the study accounted for at its conclusion?	Were the participants ‘blind’ to intervention they were given? • Were the investigators ‘blind’ to the intervention they were giving to participants? • Were the people assessing/analysing outcome/s ‘blinded’?			Were the study groups similar at the start of the randomised controlled trial?	Apart from the experimental intervention, did each study group receive the same level of care (that is, were they treated equally)?	Were the effects of intervention reported comprehensively?	Was the precision of the estimate of the intervention or treatment effect reported?	Do the benefits of the experimental intervention outweigh the harms and costs?	Can the results be applied to your local population/in your context?	Would the experimental intervention provide greater value to the people in your care than any of the existing interventions		quality assessment
Effects of an animated diagram and video-based online breathing program for dyspnea in patients with stable COPD	RCT	Y	Y	Y	C	C	C	Y	C	Y	N	Y	Y	Y		medium
Randomised feasibility study of a novel experience-based internet intervention to support self-management in chronic asthma	RCT	Y	Y	Y	Y	C	C	Y	C	Y	N	N	Y	C		medium
Interaction between functional health literacy and telehomecare: short-term effects from a randomized trial	RCT	Y	Y	Y	C	C	C	Y	C	Y	N	Y	Y	Y		medium
Promoting physical activity in COPD: insights from a randomized trial of a web-based intervention and pedometer use	RCT	Y	Y	Y	N	C	N	Y	Y	Y	N	Y	Y	Y		high
The efficient use of smartphone apps to improve the level of asthma knowledge	RCT	Y	Y	Y	C	C	C	Y	Y	Y	N	Y	Y	Y		high
Application of audio education in respiratory medicine wards	RCT	Y	Y	Y	C	C	C	Y	Y	Y	N	Y	Y	Y		high
A text message programme designed to modify patients’ illness and treatment beliefs improves self‐reported adherence to asthma preventer medication	RCT	Y	Y	Y	Y	Y	Y	C	C	Y	N	Y	Y	Y		high
EFFECT OF A HOME EXERCISE VIDEO PROGRAMME IN PATIENTS WITH CHRONIC OBSTRUCTIVE PULMONARY DISEASE	RCT	Y	Y	Y	Y	Y	Y	Y	Y	Y	N	Y	Y	Y		high
An Internet-Based Asthma Self-Management Program Increases Knowledge About Asthma	RCT	Y	Y	Y	C	C	C	Y	C	Y	Y	Y	Y	Y		high
		Did the study address a clearly focused issue?	Was the cohort/particaipants recruited in an acceptable way?	Was the exposure/intervention accurately measured to minimise bias?	Was the outcome accurately measured to minimise bias?	Have the authors identified all important confounding factors?	Have they taken account of the confounding factors in the design and/or analysis?	Was the follow up of subjects complete enough?	Was the follow up of subjects long enough?	What are the results of this study?	How precise are the results?	Do you believe the results?	Can the results be applied to the local population	Do the results of this study fit with other available evidence?	What are the implications of this study for practice?
The Effect of a web-based physical activity intervention on COPD knowledge: A secondary cohort study	prospective interventional study	Y	Y	Y	Y	C	C	Y	Y	Good	C	Y	Y	Y	Y	high
Evaluating the ASTHMAXceI Mobile Application Regarding Asthma Knowledge and Clinical Outcomes	prospective interventional study	Y	Y	Y	Y	C	C	Y	Y	Good	C	Y	Y	Y	Y	high
Developing and Pilot Testing ASTHMAXcel, a Mobile App for Adults with Asthma	prospective interventional study	Y	Y	Y	Y	C	Y	C	C	Good	C	Y	Y	Y	Y	high
Can the COPD web be used to promote self_x0002_management in patients with COPD	Quasi-Experiment	Y	Y	Y	Y	C	C	Y	Y	Good	C	Y	Y	Y	Y	high
Outcome measures of efficacy associated with a web-enabled asthma self-management programme: Findings from a quasi-experiment	Quasi-Experiment	Y	Y	Y	Y	C	C	Y	Y	Good	Y	Y	Y	Y	Y	high
AsthmaWise—A field of dreams? The results of an online education program targeting older adults with asthma	Quasi-Experiment	Y	Y	Y	Y	C	C	Y	Y	Good	C	Y	Y	Y	Y	high
Evaluating the Feasibility and Pretesting the Impact of an Educational and Telemonitoring Program for COPD Patients in Lebanon	Quasi-Experiment	Y	C	Y	Y	N	N	Y	C	Good	C	C	Y	Y	Y	medium
Implementation of an internet-based asthma patient education program in primary care: results of a single-arm trial	Quasi-Experiment	Y	Y	Y	Y	C	C	Y	Y	Good	Y	Y	Y	Y	Y	high
A Pharmacy-Based eHealth Intervention Promoting Correct Use of Medication in Patients With Asthma and COPD:Nonrandomized Pre-Post Study	Quasi-Experiment	Y	Y	Y	Y	C	Y	Y	Y	Good	Y	Y	Y	Y	Y	high
Asthma 1-2-3: A Low Literacy Multimedia Tool to Educate African American Adults About Asthma	Quasi-Experiment	Y	Y	Y	Y	C	C	Y	N	Good	C	Y	Y	Y	Y	high
	mixed methods study	Was there a clear statement of the aims of the research?	Is a qualitative and quantative methodology appropriate?	Was the research design appropriate to address the aims of the research?	Was the recruitment strategy appropriate to the aims of the research?	Was the data collected in a way that addressed the research issue?	Has the relationship between researcher and participants been adequately considered?	Have ethical issues been taken into consideration?	Was the data analysis sufficiently rigorous?	Is there a clear statement of findings?	How valuable is the research?
Developing a Virtual Teach-To-Goal(™) Inhaler Technique Learning Module: A Mixed Methods Approach	mixed methods study	Y	Y	Y	Y	Y	C	Y	Y	Y	Good					high
Enhancing Asthma Patients' Self-Management through Smartphone-Based Application: Design, Usability Evaluation, and Educational Intervention	mixed methods study	Y	Y	Y	Y	Y	C	Y	Y	Y	Good					high
Evaluating the effect and user satisfaction of an adapted and translated mobile health application ASTHMAXcel© among adults with asthma in Pune, India	mixed methods study	Y	Y	Y	Y	Y	C	Y	Y	Y	Good					high
Y: yes; N: no; C: can not tell
